# Supplementary material for: Climate Change and Range Expansion of the Asian Tiger Mosquito (Aedes albopictus) in Northeastern USA: Implications for Public Health Practitioners
Source: PLoS One. 2013 Apr 2;8(4):e60874. doi: 10.1371/journal.pone.0060874 (PMC3614918; doi:10.1371/journal.pone.0060874)
Supplement: Table S1 — Aedes albopictus collection locations. (XLS) [file pone.0060874.s001.xls]

## Sheet: Albo_nodupes
POINT_X	POINT_Y
-73.0663	40.8423
-73.3864	40.72
-73.3247	40.7772
-73.3277	40.7229
-73.3332	40.7456
-73.3331	40.7185
-73.3302	40.7449
-73.4028	40.9322
-73.3276	40.7873
-73.4522	40.8502
-73.3072	40.7153
-73.1659	40.7097
-73.2893	40.7418
-73.287	40.7437
-73.0527	40.7818
-73.1488	40.8353
-73.2901	40.8621
-73.2772	40.8071
-73.3196	40.6851
-73.3396	40.6921
-73.3252	40.9052
-73.4151	40.8206
-73.308	40.7045
-73.2297	40.8178
-73.3548	40.7025
-73.3586	40.7062
-73.3849	40.7736
-73.3877	40.8532
-73.2521	40.7354
-73.1847	40.7187
-73.3151	40.6977
-73.1662	40.7098
-73.2737	40.6964
-72.8575	40.7765
-73.0493	40.8755
-73.0641	40.8387
-73.0664	40.8442
-73.3238	40.6837
-73.3673	40.714
-73.3726	40.6922
-73.3854	40.7048
-73.3508	40.7342
-73.324	40.7768
-73.3835	40.7141
-73.3686	40.6724
-73.3357	40.7555
-73.3951	40.8396
-73.3138	40.8609
-73.3127	40.8627
-73.3566	40.7814
-73.3346	40.9267
-73.4422	40.7895
-73.4359	40.8529
-73.3417	40.7782
-73.0824	40.8052
-73.3027	40.706
-73.1594	40.8077
-73.1006	40.8071
-73.2911	40.6974
-73.1459	40.8011
-73.1713	40.7288
-73.1951	40.7465
-73.1667	40.8023
-73.2361	40.7688
-73.2428	40.8363
-73.2456	40.8515
-73.1301	40.8347
-73.1505	40.8294
-73.0264	40.8022
-73.0214	40.782
-73.0631	40.9191
-73.3967	40.6862
-73.3772	40.6957
-73.3089	40.8762
-73.3492	40.8553
-73.3976	40.8229
-73.3809	40.7865
-73.4305	40.8743
-73.0869	40.8077
-73.1474	40.7628
-73.1551	40.7639
-73.225	40.8264
-73.0736	40.8201
-73.0396	40.7591
-73.404	40.6667
-73.3568	40.6969
-73.4151	40.8413
-73.2692	40.8449
-73.208	40.8083
-74.7561	39.3152
-74.6465	39.3305
-74.7415	39.3991
-74.5642	39.3731
-74.6883	39.3564
-74.5863	39.3689
-74.5878	39.3468
-74.7762	39.621
-74.5891	39.3197
-74.6934	39.5977
-74.5793	39.4251
-74.0939	40.7909
-74.0941	40.7897
-74.1249	40.7799
-74.1228	40.7835
-74.1287	40.7938
-74.0324	40.8426
-74.1279	40.9073
-74.1269	40.7812
-74.0618	40.8085
-74.035	40.8459
-74.0812	40.8365
-74.0801	40.825
-74.1003	40.863
-74.0431	40.8386
-74.0333	40.8453
-74.0469	40.8419
-74.0583	40.8085
-74.8918	39.9338
-74.9666	39.935
-74.7831	39.9811
-74.8957	40.0563
-75.016	39.9613
-74.994	39.9869
-74.9965	39.9966
-74.8409	39.9815
-74.8831	40.0464
-74.5592	39.9058
-75.0211	40.0119
-74.8946	40.001
-74.8674	40.0715
-75.0227	40.0068
-74.9673	39.9592
-74.8732	39.8889
-74.9607	40.0395
-74.9172	39.9543
-74.8655	39.8792
-74.866	39.9106
-74.8129	39.9089
-74.9805	39.9166
-75.0772	39.8959
-75.0169	39.9535
-74.9926	39.83
-75.0828	39.8739
-74.9326	39.8768
-75.0573	39.8972
-75.0636	39.8306
-75.0479	39.9711
-75.0168	39.9534
-75.0239	39.8141
-75.083	39.9222
-75.0835	39.8556
-75.0043	39.8943
-74.8799	39.7159
-75.0456	39.8182
-74.9361	39.8753
-74.9952	39.8699
-74.8375	39.7363
-74.9851	39.7974
-74.5649	39.2888
-74.9381	38.9486
-74.8227	38.9865
-74.8285	38.9821
-74.92	38.9891
-74.7701	39.2957
-74.9398	38.9435
-74.9782	39.482
-74.993	39.467
-74.9746	39.4629
-74.9726	39.4514
-75.0389	39.496
-74.2427	40.7113
-74.2069	40.7224
-74.14	40.7357
-74.1878	40.7154
-74.3462	40.791
-75.1705	39.782
-75.2414	39.841
-75.1342	39.8659
-75.1355	39.8563
-75.1888	39.8686
-75.0588	39.7349
-75.0569	39.7481
-75.175	39.782
-75.0555	39.7722
-75.1485	39.8472
-75.1447	39.8478
-75.1419	39.835
-75.1452	39.8479
-75.0588	39.7561
-74.9613	39.6903
-75.1039	39.8147
-75.1501	39.8379
-75.0724	39.6121
-75.1446	39.755
-75.1737	39.864
-75.182	39.7895
-75.1475	39.8465
-75.1425	39.8017
-75.1541	39.8233
-75.1504	39.8392
-75.1449	39.8092
-75.1618	39.8597
-74.9702	39.5454
-75.3055	39.7061
-75.1682	39.8434
-75.0721	39.705
-75.1553	39.6956
-75.1725	39.7939
-75.1447	39.8032
-75.2	39.7659
-75.0587	39.7595
-75.1519	39.8474
-75.1422	39.7349
-75.1942	39.8399
-75.1481	39.8432
-75.1535	39.7866
-75.1259	39.7383
-75.0432	39.756
-75.1925	39.8441
-74.1153	40.678
-74.138	40.7643
-74.1341	40.7653
-74.1285	40.7643
-74.293	40.4913
-74.292	40.4599
-74.3324	40.4648
-74.1065	40.2303
-74.1599	40.2684
-74.0388	40.1884
-74.017	40.2072
-74.0619	40.2792
-74.2091	40.4268
-74.0239	40.2117
-74.0481	40.2048
-74.0187	40.1888
-74.0184	40.2229
-74.4578	40.7268
-74.0779	40.0839
-74.1019	40.0882
-74.0909	40.0665
-74.1537	40.0918
-74.1895	40.0988
-74.1015	40.0339
-74.0548	40.0798
-74.1052	40.0965
-74.2195	39.9578
-74.1225	40.0069
-74.1595	40.1049
-74.2002	39.8359
-74.2074	39.8414
-74.2736	39.6609
-74.1516	39.9563
-75.4684	39.6821
-75.552	39.6018
-75.238	39.6
-74.5852	41.301
-74.2047	40.6393
-74.1746	40.6685
-74.2435	40.6768
-74.2371	40.6594
-74.2945	40.6211
-74.2745	40.613
-74.5168	39.3976
-74.6033	39.4331
-74.597	39.4283
-74.5578	39.3691
-74.594	39.3318
-74.5821	39.336
-74.6942	39.5093
-74.9173	39.528
-74.5243	39.4062
-74.8694	39.4889
-74.6179	39.5057
-74.5854	39.4139
-74.6761	39.386
-74.6021	39.3459
-74.0403	40.8454
-74.0091	40.8377
-74.0413	40.8373
-74.0776	40.8234
-75.013	39.9589
-74.9514	39.9487
-74.746	39.8627
-74.9921	39.9878
-74.9606	40.0062
-74.9598	40.0032
-74.9062	39.8419
-74.8904	39.8517
-74.9933	39.9946
-74.8478	39.9714
-75.0237	40.0095
-75.0156	40.01
-74.8427	40.0809
-74.9914	39.9935
-74.9887	40.0248
-74.9486	40.0217
-74.8862	40.0316
-75.0252	40.0062
-74.8779	40.0036
-74.7489	39.8378
-74.7458	39.8403
-74.6799	39.8697
-74.6879	40.031
-74.7209	40.0372
-74.8334	39.977
-74.9793	39.9915
-74.6876	40.0324
-75.0823	39.8377
-74.8895	39.6976
-74.8424	39.695
-74.8987	39.7001
-75.0678	39.7833
-74.8633	39.7649
-74.8532	39.7278
-74.7573	39.2938
-74.6528	39.26
-74.8245	39.0825
-74.8153	39.2477
-74.7943	39.0073
-75.2773	39.4993
-75.2244	39.4322
-74.9425	39.3883
-75.1146	39.4308
-74.1593	40.7714
-75.0895	39.7476
-75.176	39.8744
-75.0562	39.7818
-75.1398	39.7519
-75.1478	39.7542
-75.166	39.7507
-75.1534	39.8273
-75.1199	39.7086
-75.0535	39.7575
-75.1503	39.8321
-75.1559	39.8306
-75.1831	39.8455
-75.1015	39.8352
-75.1249	39.8317
-75.1306	39.86
-75.1839	39.8426
-75.0954	39.659
-75.0877	39.7001
-75.1536	39.8496
-75.1192	39.7015
-74.9509	39.6283
-75.1448	39.8434
-75.1487	39.791
-75.0735	39.656
-75.1649	39.8275
-75.2244	39.8345
-75.1849	39.8414
-75.1847	39.8482
-75.2217	39.8069
-75.2396	39.8304
-75.2701	39.7933
-75.2071	39.7292
-75.1851	39.8402
-75.0904	39.6373
-75.0057	39.6197
-75.1001	39.6448
-75.3455	39.8013
-75.158	39.8103
-75.1585	39.8104
-75.0148	39.5785
-74.942	39.6739
-75.2059	39.7331
-75.1895	39.8689
-75.1588	39.8088
-75.1264	39.8619
-74.1112	40.7565
-74.0511	40.8022
-74.7145	40.2335
-74.7484	40.2388
-74.7666	40.2298
-74.2236	40.4509
-74.2761	40.4709
-74.191	40.4273
-74.1741	40.4243
-73.992	40.2941
-74.0855	40.0737
-74.1729	40.0355
-74.1725	39.8607
-74.2412	39.9594
-74.2589	39.9825
-74.0645	40.0692
-74.056	40.0854
-74.0783	40.0749
-74.1695	39.9381
-74.373	39.94
-74.1432	40.8806
-75.0902	39.5053
-75.4394	39.7016
-75.423	39.7015
-74.6112	39.317
-74.6111	39.3171
-74.5759	39.3386
-74.5497	39.3705
-74.6047	39.3321
-74.78	39.624
-74.5764	39.3387
-74.8823	39.5907
-74.5147	39.4125
-74.542	39.3939
-74.6628	39.4432
-74.5523	39.3721
-74.603	39.3094
-74.5081	39.4274
-74.0777	40.8234
-74.0583	40.8084
-74.7777	40.0417
-74.8274	39.9728
-74.8063	39.9636
-74.9882	40.0249
-74.782	39.994
-74.9914	39.9901
-75.0152	39.9589
-75.0138	39.9763
-74.7366	39.8331
-74.9198	39.899
-74.7852	39.9803
-74.585	39.975
-74.8311	39.9194
-74.838	39.9027
-74.5736	39.9109
-75.0481	39.859
-74.9179	39.6988
-75.0481	39.7777
-74.9866	39.7786
-74.9966	39.7792
-74.9463	39.7596
-75.0811	39.8813
-74.8277	39.7254
-74.8267	39.7173
-74.9776	39.8579
-74.8579	39.2453
-74.7605	39.1527
-74.8803	39.3618
-74.1976	40.794
-74.1729	40.7943
-74.2314	40.7245
-74.1784	40.7539
-74.1779	40.7627
-74.1657	40.7652
-75.1845	39.8363
-75.0143	39.5784
-74.9427	39.6737
-75.164	39.844
-75.102	39.699
-75.1031	39.6979
-75.0756	39.719
-75.0675	39.7059
-74.9936	39.6045
-75.2662	39.8171
-75.1826	39.8452
-75.1284	39.8285
-75.0928	39.8381
-75.1551	39.8399
-75.0856	39.6377
-74.7443	40.2387
-74.7031	40.2675
-74.7107	40.1859
-74.7383	40.2166
-74.7033	40.2375
-74.7389	40.2281
-74.7594	40.2312
-74.7429	40.2258
-74.7542	40.2332
-74.7248	40.1991
-74.2374	40.5964
-74.3076	40.579
-73.9884	40.3198
-74.2105	40.4361
-74.1506	39.9563
-74.234	39.6817
-74.1189	40.0158
-74.1363	39.9515
-74.3713	39.5731
-74.1382	39.9724
-74.1549	39.9726
-74.2713	39.7402
-74.1023	40.0317
-74.1538	39.9783
-74.4926	40.0764
-74.2294	40.0604
-74.1467	39.986
-74.2348	39.9632
-74.2029	39.932
-74.0816	40.0267
-74.155	40.0436
-74.236	40.0068
-74.3409	39.6092
-74.3867	39.5481
-74.3167	39.6261
-74.1391	40.0741
-74.1354	40.0825
-74.1488	40.0842
-74.1861	39.656
-74.1317	40.832
-75.5342	39.6383
-75.3751	39.5891
-74.3217	40.6251
-74.262	40.6652
-74.2112	40.6501
-74.5936	39.3654
-74.5444	39.3778
-74.5933	39.3446
-74.5777	39.3535
-74.6145	39.3831
-74.5916	39.3483
-74.5168	39.4439
-74.5925	39.3473
-74.5979	39.3488
-74.6222	39.3841
-74.6326	39.5341
-74.6273	39.355
-74.5422	39.3778
-74.6131	39.3695
-74.0934	40.8116
-74.0584	40.8084
-74.1248	40.7799
-74.0412	40.8373
-73.9988	40.816
-74.0581	40.8088
-74.0919	40.8146
-74.0385	40.8492
-74.0104	40.8369
-74.8891	40.028
-74.9914	40.027
-74.8271	39.9723
-75.0175	39.9638
-74.7235	39.9312
-75.0091	39.9716
-74.9455	40.0303
-75.0148	39.9586
-75.0022	39.9764
-75.0138	39.9011
-75.0647	39.8311
-74.966	39.7994
-74.9865	39.9273
-75.0249	39.9312
-74.9572	39.9018
-74.9371	39.8012
-74.9075	39.7703
-74.9291	39.8756
-75.0962	39.8818
-75.0355	39.9555
-75.0013	39.9221
-75.0241	39.7711
-74.9975	39.9223
-74.9917	39.9207
-74.9482	39.8584
-74.7596	39.1816
-74.6923	39.2133
-74.7986	39.1698
-74.9939	39.2027
-75.3823	39.3968
-74.2435	40.7433
-74.2059	40.698
-74.2425	40.7121
-74.1837	40.7513
-74.1986	40.7493
-74.1983	40.727
-74.1665	40.7635
-74.176	40.7772
-74.1983	40.7896
-74.2797	40.769
-74.1516	40.8296
-74.2117	40.8036
-74.1856	40.849
-74.1728	40.7944
-74.1572	40.8152
-74.2669	40.7415
-74.3056	40.7221
-74.1616	40.7884
-74.146	40.8124
-74.2704	40.7297
-75.0515	39.7429
-75.1471	39.838
-75.1926	39.8442
-74.9386	39.6745
-74.9415	39.6946
-75.0566	39.7546
-75.1754	39.8451
-75.1027	39.8176
-75.2448	39.8462
-75.2394	39.8292
-75.1394	39.8347
-75.093	39.8111
-75.2422	39.8234
-74.8035	40.4483
-74.7539	40.2329
-74.7446	40.2388
-74.7447	40.2389
-74.7439	40.2385
-74.7518	40.259
-74.7428	40.2394
-74.7371	40.2378
-74.7446	40.2409
-74.7125	40.2058
-74.7545	40.2395
-74.7369	40.2925
-74.7549	40.2471
-74.7432	40.2425
-74.7592	40.2047
-74.7495	40.2362
-74.7468	40.2369
-74.4022	40.4749
-74.3576	40.521
-74.2369	40.5936
-74.2783	40.5226
-74.2647	40.5285
-74.325	40.3939
-74.3906	40.461
-74.3651	40.4415
-74.2803	40.4551
-74.2377	40.4512
-74.2376	40.451
-74.2608	40.5182
-74.283	40.508
-74.4801	40.5792
-74.4789	40.5842
-74.1352	40.4518
-74.0096	40.3114
-74.0773	40.4119
-74.1031	40.4311
-74.1268	40.4332
-74.0104	40.3117
-74.2134	40.4327
-74.0476	40.1573
-74.047	40.1581
-74.1176	40.0475
-74.1397	40.0475
-74.1367	40.063
-74.0751	40.0334
-74.151	39.9638
-74.1768	39.9719
-74.1303	39.9634
-74.172	39.9642
-74.1511	39.964
-74.1538	39.9219
-74.137	39.9254
-74.1605	39.9111
-74.2048	39.916
-74.1822	39.8297
-74.1905	39.8082
-74.5314	40.0535
-74.4813	40.0566
-74.4975	40.0621
-74.4917	40.0544
-74.5053	40.0396
-74.5319	40.0581
-74.2555	39.6953
-74.2491	39.7462
-74.1978	39.9595
-74.2027	39.9613
-74.1866	39.9559
-74.1334	40.0147
-74.2216	39.9411
-74.2682	40.1236
-74.0999	40.0634
-74.3322	39.6089
-74.3616	39.5825
-74.3537	39.6035
-74.2729	40.1005
-74.2637	40.0745
-74.25	39.9837
-74.1996	39.9842
-74.2225	39.849
-74.1538	39.8586
-74.1275	40.869
-74.3375	41.0268
-74.1797	40.8522
-74.1578	40.9288
-74.2277	40.612
-74.2476	40.628
-74.3264	40.6645
-74.291	40.6556
-74.3179	40.6289
-74.5043	39.4049
-74.7348	39.4305
-74.4987	39.4089
-74.4491	39.5006
-74.5755	39.3508
-74.604	39.3097
-74.8404	39.5979
-74.7134	39.584
-73.997	40.8627
-74.0581	40.8084
-74.0942	40.7896
-74.1251	40.7799
-74.1227	40.9039
-74.0363	40.8333
-74.1018	40.8562
-74.0934	40.8694
-74.1048	40.8798
-74.0437	40.8324
-74.0551	40.9033
-74.0657	40.8737
-74.0701	40.8641
-74.0512	40.9062
-75.014	39.9585
-75.0142	39.976
-75.0171	39.9637
-74.563	39.9569
-74.648	40.1555
-74.7125	40.1495
-74.5809	39.6128
-74.9128	39.9358
-74.7231	39.935
-74.9738	39.9369
-74.8792	39.9627
-74.8885	39.9048
-74.8832	40.0465
-74.8963	40.0126
-74.8278	39.9743
-74.5432	39.7002
-74.5389	39.5866
-74.7859	39.9795
-75.0176	39.9116
-74.9877	39.8665
-75.0136	39.9442
-75.0455	39.9473
-74.9361	39.7511
-75.0357	39.9526
-74.9524	39.7096
-75.0115	39.8665
-75.0123	39.8559
-74.9798	39.7364
-74.9668	39.7683
-74.9649	39.9141
-74.9626	39.8789
-75.0033	39.9149
-75.0254	39.9311
-75.02	39.9002
-74.9491	39.845
-74.9352	39.0043
-74.8793	39.0132
-74.8836	39.1981
-74.762	39.1526
-75.2635	39.3935
-75.2388	39.4404
-75.3346	39.361
-74.132	40.7101
-74.143	40.8115
-74.1862	40.8218
-74.2279	40.8589
-74.1987	40.7494
-74.2008	40.7306
-74.2117	40.8037
-74.2377	40.7527
-74.2341	40.7587
-74.2171	40.7902
-74.2149	40.7894
-75.1091	39.7185
-75.1151	39.6886
-75.1646	39.8315
-75.1437	39.7278
-75.1155	39.8219
-74.9146	39.6691
-74.9398	39.6957
-75.0552	39.6619
-75.0721	39.6131
-75.0755	39.6182
-75.1716	39.7824
-75.1388	39.76
-75.0036	39.7108
-75.0568	39.7329
-75.2511	39.8025
-75.3098	39.7434
-74.09	40.76
-74.1319	40.6626
-74.0743	40.6942
-74.0863	40.7376
-74.1377	40.7654
-74.0008	40.8039
-74.0561	40.8024
-74.1049	40.7382
-74.0942	40.7389
-74.0425	40.7903
-74.0773	40.77
-74.9538	40.5457
-74.741	40.244
-74.7552	40.2397
-74.7436	40.2386
-74.7609	40.2331
-74.7444	40.2389
-74.7431	40.2396
-74.7407	40.2361
-74.7435	40.2385
-74.7455	40.2349
-74.6581	40.2359
-74.7394	40.2367
-74.7447	40.239
-74.7431	40.2424
-74.7553	40.2473
-74.7546	40.2394
-74.7432	40.2424
-74.756	40.2478
-74.7816	40.2691
-74.7747	40.2591
-74.755	40.2502
-74.7579	40.2477
-74.7797	40.2525
-74.7625	40.2606
-74.7467	40.2427
-74.7595	40.2366
-74.7519	40.2529
-74.7451	40.2356
-74.7394	40.2366
-74.7313	40.2521
-74.8258	40.2775
-74.7424	40.237
-74.7506	40.2389
-74.7367	40.2632
-74.6999	40.2529
-74.6984	40.2742
-74.7064	40.2754
-74.7153	40.2682
-74.7053	40.2748
-74.7283	40.2597
-74.6686	40.3107
-74.2716	40.4692
-74.2593	40.4167
-74.2614	40.5238
-74.2421	40.588
-74.2955	40.436
-74.4441	40.4794
-74.2291	40.585
-74.4207	40.4965
-74.4094	40.454
-74.4732	40.5547
-74.3268	40.553
-74.3028	40.528
-74.3713	40.5576
-74.2776	40.463
-74.3059	40.4094
-74.3863	40.3777
-74.3596	40.4636
-74.408	40.4871
-74.0314	40.1658
-74.1777	40.1423
-74.22	40.1774
-73.9874	40.4275
-74.0703	40.0963
-74.0534	40.1084
-74.0495	40.1268
-74.0498	40.1298
-74.0458	40.117
-74.2745	40.2301
-74.0681	40.0989
-74.1238	40.1079
-74.1525	40.0382
-74.1392	39.9777
-74.1555	39.9688
-74.3668	39.9593
-74.3617	39.92
-74.1691	39.8195
-74.1447	39.8928
-74.1983	39.7775
-74.2459	39.7654
-74.2408	39.7458
-74.1883	39.7888
-74.2236	39.7425
-74.2406	39.6945
-74.1769	39.9955
-74.1812	39.994
-74.0768	40.058
-74.0894	40.0837
-74.1896	40.0449
-74.2157	40.0579
-74.5181	40.0634
-74.1494	39.838
-74.0981	40.093
-74.1344	40.0938
-74.1857	39.9792
-74.1966	39.9904
-74.1803	39.8437
-74.0822	40.0864
-74.056	40.0931
-74.1959	40.0554
-74.2184	40.0669
-74.5332	40.0648
-74.2151	39.7387
-74.0876	40.0792
-74.2532	40.0009
-74.1259	40.004
-74.154	39.9842
-74.1612	39.9829
-74.0431	40.0849
-74.0885	40.081
-74.0471	40.0772
-74.2023	39.8368
-74.2128	40.0733
-74.2338	40.0336
-74.1684	39.9733
-74.1652	39.9754
-74.2194	40.0657
-74.212	40.0518
-74.1204	39.9257
-74.2112	39.7491
-74.0474	40.062
-74.0988	40.0887
-74.3728	39.6024
-74.2579	39.6967
-74.1943	39.7018
-74.1321	40.8908
-74.1363	40.8647
-75.4917	39.6763
-75.3239	39.6579
-75.5079	39.6501
-75.1415	39.5147
-75.1735	39.5904
-74.5737	40.484
-74.4692	40.6159
-74.2615	40.6516
-74.2403	40.6975
-74.2798	40.7061
-74.3326	40.6675
-74.2471	40.6307
-74.2904	40.6328
-74.3003	40.6419
-74.225	40.6836
-74.225	40.6823
-74.2614	40.6659
-74.5751	39.3506
-74.5668	39.3655
-74.642	39.3357
-74.5748	39.3467
-74.07	40.82
-73.9979	40.8107
-74.0892	40.856
-74.1181	40.9673
-74.0315	40.9601
-74.0633	40.8677
-74.7675	40.1175
-75.0145	39.958
-75.015	39.9763
-75.0161	39.9613
-74.8324	39.9206
-74.9326	39.8883
-74.9267	39.8745
-74.918	39.8438
-75.0172	39.9898
-74.7125	40.1501
-74.7485	39.8877
-74.7665	39.8925
-74.9676	39.9596
-75.013	39.9715
-74.6608	39.9481
-74.6667	39.9533
-74.723	39.9363
-74.8272	39.9735
-74.7462	40.1108
-74.8189	39.8522
-74.7859	39.9789
-75.0118	39.9565
-75.0134	39.973
-74.7046	40.1417
-74.6927	40.1716
-74.7064	40.1767
-75.0533	39.9818
-75.0721	39.9001
-75.015	39.8873
-74.9335	39.8017
-75.0097	39.862
-75.0386	39.9571
-75.0589	39.786
-75.0042	39.8621
-74.998	39.8595
-75.0017	39.8595
-74.969	39.9052
-74.99	39.7263
-74.9908	39.9251
-74.9575	39.8467
-75.0762	39.8367
-74.9408	39.8322
-74.9798	39.9361
-75.0319	39.9458
-75.0323	39.9454
-74.958	39.8791
-74.957	39.8946
-74.8633	39.6822
-75.0318	39.9436
-74.9242	39.7281
-75.021	39.9462
-75.0207	39.9469
-75.0231	39.7555
-75.0323	39.9429
-75.0327	39.9431
-74.9861	39.8962
-75.0186	39.9621
-75.0593	39.7936
-75.1214	39.9276
-75.0205	39.9493
-74.9433	38.938
-74.6314	39.2871
-74.6855	39.2532
-74.8763	39.0256
-74.7032	39.2089
-74.8841	39.0121
-75.1943	39.3287
-75.3203	39.4756
-74.9907	39.2419
-75.2403	39.4126
-75.2085	39.4213
-75.3161	39.3737
-75.2374	39.4154
-75.2046	39.3236
-75.2399	39.4408
-75.2429	39.3766
-75.1533	39.3914
-74.1412	40.8104
-74.2119	40.8037
-74.2427	40.7123
-74.1301	40.7113
-74.3056	40.7225
-74.1896	40.8216
-74.2132	40.8454
-74.3686	40.7793
-74.2802	40.897
-74.2184	40.7799
-74.1858	40.849
-74.2426	40.8069
-75.2416	39.8416
-75.1283	39.7332
-75.1258	39.7432
-75.2748	39.8218
-75.0712	39.7117
-75.2206	39.8298
-75.13	39.7122
-75.1077	39.7632
-74.9675	39.5867
-74.965	39.5937
-74.9826	39.5848
-75.1265	39.8369
-74.958	39.6951
-75.191	39.8686
-75.0455	39.5679
-75.0301	39.5544
-75.1732	39.7082
-74.0384	40.7509
-74.0044	40.7865
-74.0581	40.7815
-74.1206	40.6515
-74.0936	40.7299
-74.1498	40.752
-74.1137	40.6831
-74.1185	40.7491
-74.0767	40.7649
-74.1004	40.6611
-74.0524	40.7912
-74.1211	40.7499
-74.0191	40.7731
-74.0799	40.7002
-74.0207	40.8111
-74.0887	40.6761
-74.1588	40.7627
-74.135	40.7433
-74.1419	40.7719
-74.743	40.2424
-74.7468	40.2368
-74.7539	40.2328
-74.7596	40.2366
-74.7564	40.2478
-74.7449	40.2353
-74.5356	40.2584
-74.701	40.2292
-74.7465	40.2398
-74.6973	40.2008
-74.677	40.2489
-74.7581	40.2344
-74.7553	40.24
-74.741	40.236
-74.7292	40.2046
-74.7085	40.2645
-74.7399	40.2331
-74.7747	40.2262
-74.7454	40.2352
-74.6896	40.1824
-74.7254	40.2047
-74.528	40.2673
-74.6566	40.2301
-74.6922	40.233
-74.7264	40.2107
-74.7408	40.1882
-74.7302	40.2039
-74.7386	40.2359
-74.7581	40.3319
-74.7496	40.2359
-74.7567	40.2299
-74.7588	40.2364
-74.7349	40.2669
-74.7381	40.2605
-74.7477	40.2154
-74.7829	40.2404
-74.3113	40.5793
-74.3053	40.6006
-74.2707	40.4697
-74.4352	40.4711
-74.4354	40.4716
-74.3438	40.5335
-74.3368	40.4565
-74.507	40.5654
-74.3531	40.5221
-74.2815	40.5389
-74.2967	40.5733
-74.3923	40.4331
-74.4351	40.4752
-74.1742	40.4247
-74.1043	40.1464
-74.1014	40.1533
-74.0793	40.4211
-74.0799	40.4217
-74.088	40.4236
-74.0932	40.4267
-74.2446	40.1667
-74.1434	40.4111
-74.1783	40.4163
-74.01	40.3115
-74.3107	40.227
-74.269	40.3424
-74.0513	40.3299
-73.9944	40.4593
-74.5393	40.1018
-74.5485	40.1715
-74.0938	40.3763
-74.0992	40.3753
-74.2661	40.0847
-74.2643	40.0949
-74.2668	40.0952
-74.266	40.0955
-74.266	40.0964
-74.1679	39.8436
-74.2707	39.7647
-74.2893	40.1513
-74.2456	40.1211
-74.255	40.1198
-74.2517	40.1424
-74.2522	40.1004
-74.2753	40.1118
-74.1704	39.9664
-74.0872	40.045
-74.1875	40.095
-74.155	39.9527
-74.4979	40.0629
-74.1757	39.8062
-74.2119	40.0517
-74.2123	40.046
-74.1918	40.0356
-74.2303	39.9711
-74.2326	40.0305
-74.1244	39.9251
-74.3035	40.0975
-74.3037	40.0976
-74.3039	40.096
-74.314	40.1176
-74.3069	40.0943
-74.1328	40.8485
-74.1531	40.936
-74.1368	40.8503
-74.2101	40.8927
-74.1456	40.9587
-75.5142	39.6566
-75.3233	39.6573
-75.4662	39.5737
-75.3172	39.5653
-75.4986	39.6411
-75.5282	39.6273
-75.5511	39.6104
-75.3439	39.6141
-75.3582	39.6158
-74.6012	40.5347
-74.5813	40.5897
-74.5724	40.4752
-74.5318	40.5583
-74.2569	40.6806
-74.2108	40.6536
-74.3708	40.644
-74.2439	40.6913
-74.3255	40.6418
-74.173	40.6673
-74.2867	40.6381
-74.2674	40.6181
-74.1825	40.66
-74.2258	40.684
-74.2666	40.6177
-74.2945	40.6309
-74.2296	40.6857
-74.2266	40.6856
-74.2669	40.6172
-74.303	40.6205
-74.2567	40.7133
-74.2658	40.617
-74.2588	40.6788
-74.2605	40.6049
-74.2395	40.68
-74.2997	40.6185
-74.2975	40.6224
-74.296	40.6544
-74.2211	40.6105
-74.2279	40.6042
-74.7348	39.4305
-74.5497	39.3705
-74.6112	39.317
-74.5642	39.3731
-74.5168	39.3976
-74.4987	39.4089
-74.5929	39.4427
-74.5578	39.3691
-74.5901	39.3179
-74.4826	39.3421
-74.0618	40.8083
-74.07	40.82
-74.1129	40.9663
-74.0657	40.8737
-74.0315	40.9601
-74.0415	40.9131
-74.0497	40.9345
-74.0801	40.825
-74.0581	40.8088
-74.0618	40.8083
-74.1047	40.9588
-74.0959	40.9364
-74.1228	40.7835
-74.0636	40.9527
-74.0928	40.9264
-74.0514	40.9236
-74.0218	40.9928
-74.9661	39.9719
-74.7014	39.8189
-74.7859	39.9808
-75.0143	39.9579
-75.0151	39.9762
-74.93	39.9743
-74.6972	39.8113
-74.9844	39.9827
-74.9912	39.9465
-74.6957	39.8221
-74.9202	39.917
-74.873	40.0238
-74.8571	39.9818
-74.8425	39.9781
-74.9536	39.9608
-74.823	39.9004
-74.7958	40.1127
-75.0226	40.0069
-74.7937	40.1114
-74.7517	40.0809
-74.6973	40.1192
-74.8295	39.8946
-74.8206	39.8978
-74.776	39.9979
-74.7841	39.9956
-74.9071	39.9258
-74.9034	39.9285
-74.8854	39.9357
-74.8875	39.927
-74.7014	39.8189
-74.8785	40.049
-74.8331	39.9838
-74.8697	40.0465
-75.0226	40.0069
-75.0116	39.9559
-75.0143	39.9579
-74.9894	39.8692
-75.0244	39.7538
-74.9904	39.9357
-75.036	39.9518
-75.0294	39.8936
-75.0562	39.8976
-74.9356	39.7506
-74.9707	39.8478
-74.9923	39.938
-75.0876	39.8468
-75.128	39.8904
-74.9565	39.879
-74.9788	39.7181
-74.9303	39.8765
-75.0555	39.9264
-75.0416	39.9595
-75.0333	39.9452
-75.0012	39.8598
-74.8644	39.6684
-74.986	39.8974
-74.9681	39.7674
-75.0029	39.9153
-75.0445	39.9475
-75.0209	39.9468
-74.9902	39.7869
-75.0544	39.8978
-74.863	39.6687
-74.9982	39.8592
-74.9836	39.9251
-74.7032	39.2089
-74.8763	39.0256
-74.6314	39.2871
-74.7943	39.0073
-74.8245	39.0825
-74.7495	39.2933
-74.8579	39.2453
-74.7701	39.2957
-74.6855	39.2532
-74.9354	39.0057
-74.9119	39.0038
-74.8153	39.2477
-74.9025	39.0517
-74.762	39.1526
-74.9381	38.9486
-74.8836	39.1981
-74.8581	39.2769
-74.8841	39.0121
-74.7573	39.2938
-74.7495	39.2933
-74.7617	39.0501
-74.8519	39.2048
-74.6759	39.2384
-74.7486	39.0688
-74.7541	39.176
-74.9217	39.0454
-74.6531	39.258
-74.8719	39.0104
-74.8829	39.0169
-74.9025	39.0517
-75.2399	39.4408
-75.2374	39.4154
-75.1975	39.3311
-75.2384	39.4397
-75.05	39.3984
-74.9548	39.4905
-74.9977	39.522
-75.0092	39.5276
-75.0076	39.5303
-74.9424	39.4463
-75.0242	39.5201
-75.0316	39.4067
-74.9391	39.46
-75.2384	39.4397
-75.0242	39.5201
-75.0316	39.4067
-74.9472	39.4738
-74.3362	40.7233
-74.1665	40.7635
-74.2425	40.7121
-74.2376	40.7369
-74.1516	40.8296
-74.2081	40.8256
-74.2341	40.7587
-74.146	40.8124
-74.2681	40.7423
-74.2343	40.8463
-74.199	40.7371
-74.2059	40.698
-74.176	40.7772
-74.2425	40.7172
-74.146	40.8055
-74.2502	40.7299
-74.1401	40.8087
-74.203	40.7456
-74.2363	40.7547
-74.1821	40.8128
-74.2357	40.7205
-74.1795	40.8107
-74.2279	40.7195
-74.217	40.7429
-74.2215	40.7327
-74.2434	40.7122
-74.1858	40.849
-74.2333	40.722
-74.1235	40.7115
-74.2704	40.7298
-74.2184	40.7799
-74.2712	40.7319
-74.2627	40.7186
-74.2034	40.7285
-74.1438	40.8112
-74.3034	40.8064
-74.2704	40.7298
-74.203	40.7456
-74.2712	40.7319
-74.1809	40.8123
-74.2173	40.7517
-74.3229	40.7831
-75.1017	39.8276
-75.1309	39.8663
-74.9717	39.5549
-75.1327	39.8654
-75.0992	39.7674
-75.1453	39.8266
-75.1249	39.8728
-74.9817	39.6135
-74.9373	39.5741
-75.1575	39.7897
-75.1344	39.8654
-75.1372	39.8582
-75.1274	39.8704
-75.1261	39.8721
-75.1465	39.8379
-75.146	39.83
-74.9943	39.5325
-74.9901	39.5199
-74.9978	39.5242
-75.0682	39.6594
-75.1006	39.6983
-74.9892	39.5274
-75.1265	39.8745
-74.9926	39.532
-75.1415	39.8529
-75.1327	39.8596
-75.1192	39.7015
-75.1269	39.8621
-75.1504	39.8248
-75.1345	39.8633
-75.129	39.8546
-75.1334	39.8582
-75.123	39.8625
-75.1503	39.8327
-75.149	39.837
-75.1663	39.8454
-75.1548	39.8414
-75.1709	39.8593
-75.1726	39.8454
-75.151	39.843
-75.0955	39.8148
-75.1026	39.8365
-75.1992	39.8119
-75.1302	39.8522
-75.2079	39.808
-75.1015	39.8406
-75.1011	39.7252
-75.2011	39.8398
-75.1452	39.8379
-75.1134	39.8549
-75.1385	39.8589
-75.1436	39.8497
-75.1593	39.8418
-75.0756	39.8044
-75.0977	39.8473
-75.1496	39.8292
-75.1126	39.8546
-75.1274	39.8744
-75.1286	39.8581
-75.1759	39.8506
-75.1472	39.7625
-75.1911	39.7523
-75.1372	39.8582
-75.1303	39.8613
-75.1023	39.6981
-74.7007	40.2605
-74.7446	40.2389
-74.6887	40.2733
-74.7462	40.2399
-74.6746	40.1682
-74.7108	40.2069
-74.7649	40.2282
-74.7669	40.2281
-74.7406	40.1873
-74.7738	40.2263
-74.715	40.2564
-74.7294	40.2523
-74.7295	40.2523
-74.7391	40.2354
-74.7387	40.239
-74.7396	40.2362
-74.7405	40.2356
-74.7432	40.2368
-74.7619	40.2774
-74.7607	40.2339
-74.6829	40.2452
-74.7393	40.2422
-74.7651	40.2759
-74.717	40.2272
-74.682	40.2276
-74.6958	40.2198
-74.6741	40.2348
-74.7423	40.2387
-74.7326	40.2955
-74.7456	40.2407
-74.7294	40.2462
-74.729	40.2435
-74.7445	40.2398
-74.715	40.258
-74.7242	40.2444
-74.7279	40.1926
-74.7655	40.2795
-74.7768	40.2434
-74.687	40.1854
-74.6901	40.2326
-74.7285	40.2529
-74.6913	40.1852
-74.5396	40.2779
-74.5425	40.2719
-74.7399	40.2331
-74.745	40.2353
-74.8154	40.2415
-74.6473	40.2354
-74.7396	40.2412
-74.7396	40.2584
-74.7595	40.238
-74.8162	40.2584
-74.8165	40.2421
-74.7473	40.2278
-74.6456	40.3194
-74.8144	40.241
-74.7278	40.2523
-74.8176	40.2419
-74.8113	40.2415
-74.8151	40.2425
-74.806	40.2386
-74.8126	40.2404
-74.7364	40.2727
-74.7474	40.2402
-74.6599	40.3547
-74.7495	40.236
-74.7274	40.2468
-74.7523	40.2528
-74.7446	40.2389
-74.717	40.2272
-74.7462	40.2399
-74.7943	40.278
-74.7432	40.2368
-74.745	40.2353
-74.7391	40.2354
-74.7396	40.2362
-74.7405	40.2356
-74.7473	40.2278
-74.2803	40.4781
-74.4094	40.454
-74.3044	40.5559
-74.3438	40.5335
-74.3053	40.6006
-74.2291	40.585
-74.3613	40.5949
-74.2776	40.463
-74.2955	40.436
-74.4715	40.3872
-74.3891	40.5573
-74.3596	40.4636
-74.3906	40.461
-74.3567	40.5862
-74.408	40.4871
-74.3445	40.5467
-74.3626	40.3283
-74.3438	40.5556
-74.2471	40.4478
-74.2815	40.5389
-74.4067	40.5899
-74.2614	40.5238
-74.3061	40.3864
-74.3911	40.582
-74.01	40.3115
-74.1	40.4047
-74.1767	40.4436
-74.1833	40.4403
-74.0773	40.4119
-74.2374	40.1572
-74.1599	40.2684
-74.0801	40.4255
-74.2752	40.2706
-74.1842	40.4391
-74.1857	40.4397
-74.1839	40.4397
-74.0909	40.4231
-74.0203	40.1772
-74.2654	40.2073
-74.0465	40.4156
-74.1442	40.4471
-74.2642	40.2683
-74.2294	40.3892
-74.0477	40.4159
-74.2506	40.1465
-74.5485	40.1715
-74.0648	40.0992
-73.9944	40.4593
-74.0355	40.3246
-74.4891	40.1935
-74.3488	40.1766
-74.2236	40.4471
-74.2217	40.4464
-74.3222	40.3298
-74.1601	40.3243
-74.0458	40.1452
-74.2217	40.4464
-74.0557	40.4055
-74.036	40.4152
-74.4891	40.1935
-74.1857	40.4397
-74.0612	40.2124
-74.4399	40.8569
-74.1992	39.9222
-74.4076	40.1535
-74.2446	40.1248
-74.1083	40.1116
-74.0784	40.0669
-74.1029	40.0633
-74.1639	39.9661
-74.1816	40.0905
-74.1873	40.095
-74.1848	40.0966
-74.3444	39.609
-74.234	39.6817
-74.2555	39.6953
-74.2736	39.6609
-74.3796	39.5765
-74.3537	39.6035
-74.2022	40.1032
-74.0981	40.093
-74.1549	39.9726
-74.1652	39.9754
-74.1875	40.095
-74.2005	40.0948
-74.2009	40.087
-74.062	40.0902
-74.118	40.0361
-74.1355	39.9848
-74.1525	40.0382
-74.1313	39.97
-74.1669	39.9501
-74.0903	40.0144
-74.0779	40.0839
-74.2382	39.9636
-74.266	40.0955
-74.1855	40.0993
-74.1633	39.9503
-74.1489	39.9769
-74.2125	40.0304
-74.2384	40.0194
-74.2477	40.0019
-74.0568	40.094
-74.0991	40.0242
-74.1779	40
-74.1841	39.8467
-74.1788	39.8441
-74.2203	40.091
-74.1768	39.9719
-74.2453	40.1033
-74.2456	40.1211
-74.056	40.0914
-74.0538	40.095
-74.1679	39.8436
-74.1487	40.0437
-74.1578	40.0523
-74.4979	40.0629
-74.4681	40.066
-74.2517	40.1424
-74.2123	40.046
-74.1073	40.0588
-74.107	40.0698
-74.2868	40.1481
-74.2782	40.1283
-74.1929	39.9618
-74.1251	39.9523
-74.2581	40.0375
-74.2394	40.0022
-74.2959	40.1475
-74.2106	40.0675
-74.1868	40.0362
-74.0418	40.0915
-74.3505	39.6034
-74.146	39.9778
-74.1788	39.8441
-74.2101	40.8927
-74.1317	40.832
-74.1368	40.8503
-74.21	40.8846
-74.1801	40.9054
-74.1666	40.9428
-74.1766	40.935
-74.1825	40.9492
-74.1359	40.8668
-74.1321	40.8908
-74.1581	40.924
-74.2097	40.8869
-74.1717	40.9398
-74.1841	40.8926
-74.2226	40.8798
-74.2038	40.9046
-75.5282	39.6273
-75.339	39.5047
-75.3235	39.6575
-75.1399	39.5076
-75.3213	39.6323
-75.141	39.5157
-75.4986	39.6411
-75.3246	39.6463
-75.4616	39.5726
-75.4616	39.5726
-75.1421	39.5152
-75.3475	39.5639
-74.5982	40.5615
-74.5318	40.5583
-74.5813	40.5897
-74.5278	40.5673
-74.4702	40.6041
-74.4692	40.6159
-74.6616	40.7297
-74.5829	40.5386
-74.5841	40.5442
-74.5718	40.5452
-74.6012	40.5347
-74.5823	40.5282
-74.4887	40.4864
-74.5412	40.5598
-74.4641	40.5999
-74.3496	40.6427
-74.292	40.6029
-74.296	40.5997
-74.3118	40.6522
-74.2962	40.6546
-74.2923	40.6965
-74.3054	40.6727
-74.3505	40.6493
-74.225	40.6836
-74.225	40.6823
-74.2681	40.619
-74.2666	40.6177
-74.3009	40.7103
-74.2699	40.7087
-74.3157	40.6688
-74.2782	40.7165
-74.2674	40.6181
-74.2798	40.6199
-74.3852	40.6433
-74.2371	40.6594
-74.2692	40.6182
-74.2998	40.6605
-74.327	40.6594
-74.2478	40.601
-74.3287	40.6505
-74.6437	39.555
-74.0514	40.9236
-74.0605	40.8782
-74.9963	39.9626
-74.9919	39.9467
-74.9977	39.9614
-75.0051	39.9453
-74.9996	39.9499
-75.0119	39.957
-75.0163	39.9589
-74.9454	39.9614
-75.0224	40.0066
-74.988	39.9635
-74.7019	39.8195
-75.0231	40.0075
-74.8212	39.8976
-75.0149	40.0127
-75.0019	39.9601
-74.9758	39.9628
-75.0092	40.0163
-74.8024	39.9966
-74.977	40.037
-74.9641	40.0322
-74.7843	39.9954
-74.8068	39.9169
-74.5653	39.6287
-74.9598	39.8467
-75.0774	39.8802
-75.0892	39.9154
-75.0314	39.9297
-75.0931	39.8962
-75.029	39.9189
-75.039	39.9604
-75.0326	39.9431
-75.0207	39.9119
-74.997	39.8585
-75.0043	39.935
-74.9363	39.8149
-75.0299	39.8506
-74.9708	39.7781
-75.0599	39.7933
-74.982	39.8174
-74.9921	39.8311
-75.0817	39.9389
-74.9809	39.9352
-75.0237	39.931
-75.0333	39.9452
-75.0653	39.8013
-74.9861	39.9149
-74.9303	39.8748
-75.088	39.907
-75.0392	39.943
-75.0688	39.8383
-74.7541	39.176
-74.9589	38.9612
-74.8581	39.2769
-74.8008	39.1705
-74.9354	39.0057
-74.6758	39.2382
-74.8242	39.228
-74.8519	39.2048
-74.9119	39.0038
-74.7486	39.0688
-75.1207	39.4502
-75.1838	39.5096
-75.05	39.3984
-75.2401	39.4408
-75.2378	39.4213
-75.2393	39.4219
-75.236	39.4208
-75.102	39.2742
-75.0245	39.5203
-74.2502	40.7299
-74.1657	40.7653
-74.1942	40.8157
-74.3636	40.7429
-74.1567	40.8195
-74.2376	40.7369
-74.1593	40.8137
-74.2081	40.8256
-74.3285	40.8257
-75.1754	39.7796
-75.226	39.8382
-75.1437	39.8222
-75.1344	39.8654
-75.2056	39.8163
-75.1653	39.8706
-75.0257	39.5497
-75.2243	39.8014
-75.1789	39.8718
-75.3169	39.7534
-75.0533	39.6128
-75.0865	39.6395
-75.1561	39.8102
-75.2932	39.7865
-75.1047	39.6972
-74.9787	39.6564
-75.1975	39.7873
-75.1187	39.8356
-75.0894	39.6441
-75.0381	39.7363
-75.0515	39.7638
-74.993	39.6854
-74.9939	39.6859
-75.2427	39.8243
-75.2425	39.8264
-75.1121	39.6538
-75.242	39.8412
-75.1277	39.8531
-75.0977	39.8196
-75.0941	39.8258
-75.0297	39.5552
-75.277	39.6938
-75.1059	39.747
-75.2852	39.6873
-75.1015	39.8406
-75.2716	39.6917
-75.3679	39.7975
-74.9567	39.6639
-74.9492	39.6653
-74.9405	39.6635
-75.228	39.8412
-74.946	39.6742
-75.0632	39.7552
-75.1606	39.7635
-75.1594	39.7621
-75.0929	39.8208
-75.1228	39.8738
-75.1345	39.8633
-75.1835	39.821
-75.2041	39.7087
-75.1837	39.6899
-75.0264	39.6595
-74.7361	40.2401
-74.7396	40.2373
-74.7405	40.2385
-74.7387	40.239
-74.7358	40.2428
-74.7376	40.2374
-74.7788	40.2623
-74.815	40.2417
-74.8107	40.2413
-74.7586	40.2362
-74.7176	40.2275
-74.7561	40.2512
-74.7007	40.2605
-74.766	40.2374
-74.7577	40.2411
-74.7432	40.2369
-74.7423	40.2303
-74.7452	40.2302
-74.743	40.2394
-74.746	40.2348
-74.7578	40.247
-74.6838	40.1888
-74.7733	40.2317
-74.7961	40.254
-74.687	40.1854
-74.661	40.3555
-74.7401	40.2364
-74.7341	40.2006
-74.7398	40.2365
-74.7293	40.2523
-74.772	40.243
-74.6154	40.2502
-74.7842	40.2417
-74.7837	40.2405
-74.7732	40.2426
-74.7365	40.2255
-74.733	40.223
-74.7347	40.2221
-74.7375	40.2206
-74.7395	40.2206
-74.7246	40.2
-74.7289	40.1996
-74.739	40.2084
-74.7422	40.2077
-74.733	40.2014
-74.7916	40.3996
-74.6988	40.2551
-74.3044	40.5559
-74.2545	40.5588
-74.2637	40.5835
-74.3613	40.5949
-74.4116	40.3823
-74.3061	40.3864
-74.1442	40.4471
-74.0158	40.1792
-74.0331	40.1765
-74.0046	40.3768
-74.5077	40.2293
-74.3165	40.2869
-74.1936	40.4313
-74.0652	40.4135
-74.2645	40.2655
-74.047	40.158
-74.1756	40.2888
-74.0388	40.178
-74.0768	40.1961
-74.3321	40.1781
-74.3503	40.1704
-74.3619	40.1778
-74.1341	40.4223
-74.0671	40.2326
-74.3279	40.1725
-74.3161	40.1792
-74.2752	40.2706
-74.1819	40.1168
-74.2453	40.1033
-74.3065	40.1173
-74.0738	40.0757
-74.2384	40.0194
-74.2394	40.0022
-74.276	40.1443
-74.1892	39.7832
-74.2721	39.7859
-74.2005	40.0948
-74.1412	40.0336
-74.1648	39.9265
-74.2017	39.8731
-74.0581	40.0706
-74.1992	39.8308
-74.3796	39.5765
-74.0779	40.0762
-74.3684	39.5741
-74.1192	40.1104
-74.2612	40.0016
-74.1288	40.0932
-74.1246	40.0458
-74.1694	39.989
-74.226	39.9565
-74.094	40.0274
-74.0988	40.0255
-74.1524	39.9777
-74.1256	40.0563
-74.062	40.0902
-74.1224	40.034
-74.3444	39.609
-74.2668	39.9967
-74.1352	40.0387
-74.0827	40.0773
-74.0952	40.098
-74.0993	40.0213
-74.1611	39.9598
-74.212	39.9536
-74.1949	39.9371
-74.4681	40.066
-74.1929	39.9618
-74.2643	40.0041
-74.116	40.0635
-74.3201	40.0977
-74.084	40.058
-74.1051	40.0778
-74.1829	39.9641
-74.1621	39.9609
-74.1544	39.9049
-74.0962	40.1006
-74.1317	40.0393
-74.2624	39.9956
-74.1487	39.9038
-74.3058	40.1682
-74.1098	40.0946
-74.1776	40.0268
-74.2399	39.9987
-74.2868	40.1634
-74.3175	40.1602
-74.1452	40.1009
-74.157	40.1002
-74.171	40.1032
-74.1859	40.9306
-74.1444	40.8712
[truncated: 3,362 more rows]
